# Supplementary material for: Profiling microRNA expression in Arabidopsis pollen using microRNA array and real-time PCR
Source: BMC Plant Biol. 2009 Jul 10;9:87. doi: 10.1186/1471-2229-9-87 (PMC2715406; doi:10.1186/1471-2229-9-87)
Supplement: Additional file 4 — Target gene expression in young male gametophyte, mature pollen and sperm cells. All microarray studies were done using the Affymetrix ATH1 Genome Array. 1Data from Honys & Twell [17] were normalized. 2&3 Data from Pina et.al. [18] and Borges et. al. [30] were represented in two columns: the left column was the raw signal intensity, the right column was the present (P)/absent (A) call after data normalization. NA, the expression of the gene was not available. The table only included target genes that have expression data in at least one sample. UNM, uninucleate microspore; BCP, bi-cellular microspore; TCP, tri-cellular microspore; MP, mature pollen. [file 1471-2229-9-87-S4.xls]

## Sheet: Sheet1
miRNA	Taget gene ID	Target gene expression in pollen and sperm cells								Target gene annotation
		Honys&Twell1				Pina et.al2		Borges et.al3
		UNM	BCP	TCP	MP	Pollen Signal	Pollen Call	Sperm Cell Signal	Sperm Cell Call
miR156a-f	At1g27370	102.069	105.545	175.94	0	84.76	A	46.81	A	squamosa promoter-binding protein-like 10 (SPL10)
	At1g53160	125.335	148.02	114.01	130.844	82.76	A	32.91	A	squamosa promoter-binding protein-like 4 (SPL4)
miR160a-c	At1g77850	1219.77	942.656	0	0	151.49	A	62.46	A	ARF17
	At2g28350	958.523	786.823	0	95.3539	90.86	P	979.26	P	ARF10
	At4g30080	351.234	322.691	0	0	54.94	A	15.25	A	ARF16
miR161	At1g62930	250.056	291.483	375.538	271.582	836.42	P	31.81	A	similar to pentatricopeptide (PPR) repeat-containing protein
	At1g63080	130.224	146.665	123.293	0	65.65	A	61.35	P	Transacting siRNA generating locus
	At1g63130	286.538	273.534	152.768	0	95.58	P	56.43	P	Transacting siRNA generating locus
	At2g41720	131.577	0	0	0	77.56	A	27.13	A	pentatricopeptide (PPR) repeat-containing protein/EMB2654
	At3g16710	0	0	0	148.2	248.55	P	NA		pentatricopeptide (PPR) repeat-containing protein
	At5g16640	52.6933	0	0	0	19.25	A	NA		pentatricopeptide (PPR) repeat-containing protein
	At5g65560	255.858	283.888	200.053	123.894	88.61	P	68.49	P	pentatricopeptide (PPR) repeat-containing protein
